# Supplementary material for: Neonatal Sepsis as Organ Dysfunction: Prognostic Accuracy and Clinical Utility of the nSOFA in the NICU—A Systematic Review
Source: Diagnostics (Basel). 2026 Jan 21;16(2):349. doi: 10.3390/diagnostics16020349 (PMC12839694; doi:10.3390/diagnostics16020349)
Supplement: Supplementary file 1 [file diagnostics-16-00349-s001.zip]

Archive with 1 entries (1 files):
- diagnostics-4020095-supplementary.pdf
